# Supplementary material for: Health Outcomes Associated with Olive Oil Intake: An Umbrella Review of Meta-Analyses
Source: Foods. 2024 Aug 21;13(16):2619. doi: 10.3390/foods13162619 (PMC11353474; doi:10.3390/foods13162619)
Supplement: Supplementary file 1 [file foods-13-02619-s001.zip]

Archive with 1 entries (1 files):
- foods-3126407-supplementary.pdf
